# Supplementary material for: ESKIMO1 Disruption in Arabidopsis Alters Vascular Tissue and Impairs Water Transport
Source: PLoS One. 2011 Feb 1;6(2):e16645. doi: 10.1371/journal.pone.0016645 (PMC3052256; doi:10.1371/journal.pone.0016645)
Supplement: Table S1 — Statistical comparisons of ABA measurements from wild type (wt), esk1 and aba3-1 mutants. (XLS) [file pone.0016645.s003.xls]

## Sheet: LSD tests
Least Square Difference test (LSD, threshold 5%) for the ABA concentration in dry matter (pg/mg)
In Control condition
Genotypes	LSD	Actual mean differences	Significant difference (*)
Col-0 / aba3-1	93.1453	50.1581
Col-0 / esk1-4	95.4455	157.465	*
Col-0 / esk1-5	95.4455	179.129	*
aba3-1 / esk1-4	95.4455	207.623	*
aba3-1 / esk1-5	95.4455	229.287	*
esk1-4 / esk1-5	97.6916	21.6636
In Drought condition
Genotypes	LSD	Actual mean differences	Significant difference (*)
Col-0 / aba3-1	234.486	517.15	*
Col-0 / esk1-4	234.486	288.075	*
Col-0 / esk1-5	234.486	339.902	*
aba3-1 / esk1-4	234.486	229.074
aba3-1 / esk1-5	234.486	177.247
esk1-4 / esk1-5	234.486	51.8269

## Sheet: 2D ANOVA
2D ANOVA Genotypes x Treatments for the ABA concentration in dry matter (pg/mg)
Treaments: Control and Drought
Genotypes	F for the G x T interaction	p-value for the G x T interaction	Significant interaction threshold 5% (*)
Col-0 / aba3-1	13.1	0.0008	*
Col-0 / esk1-4	8.05	0.0072	*
Col-0 / esk1-5	12.06	0.0013	*
aba3-1 / esk1-4	0.05	0.8328
aba3-1 / esk1-5	0.34	0.5605
esk1-4 / esk1-5	0.34	0.5622

## Sheet: 1D ANOVA
1D ANOVA Treatment effect (Control vs. Drought), each genotype at a time, for the ABA concentration in dry matter (pg/mg).
Genotypes	F for the treatment effect	p-value for the treatment effect	Significant treatment effect threshold 5% (*)
Col-0	24.96	0.0001	*
aba3-1	15.53	0.0008	*
esk1-4	3.2	0.0897
esk1-5	1.42	0.2483
